# Supplementary material for: Probiotic Bifidobacteria Mitigate the Deleterious Effects of para-Cresol in a Drosophila melanogaster Toxicity Model
Source: mSphere. 2022 Nov 2;7(6):e00446-22. doi: 10.1128/msphere.00446-22 (PMC9769938; doi:10.1128/msphere.00446-22)
Supplement: TABLE S1 [file msphere.00446-22-s0001.xlsx]

## Sheet: Capillery Feeder Data
	Supplementary Table 1: Capillary feeder assay food consumption measurements
	(+) = supplemented p-cresol				(-) = no p-cresol supplemented					Green boxes = Start of Day Capillary Measure (mm)							Blue boxes = End of Day Capillary Measure (mm)							Grey boxes = No recorded capillary measure (flies still fed)									Black boxes = Bacterial supplementation day
	SAMPLES
	Vehicle (+)							Vehicle (-)						E. coli DH5α (+)						B. breve HRVD521-US (+)						B. animalis HRVD574-US (+)						B. longum SD-BB536-JP (+)						B. longum SD-CECT7347-SP (+)						B. lactis SD-CECT8145-SP (+)
	Rep ->	1		2		3		1		2		3		1		2		3		1		2		3		1		2		3		1		2		3		1		2		3		1		2
Toxin Cycle (h)		Start	End	Start	End	Start	End	Start	End	Start	End	Start	End	Start	End	Start	End	Start	End	Start	End	Start	End	Start	End	Start	End	Start	End	Start	End	Start	End	Start	End	Start	End	Start	End	Start	End	Start	End	Start	End	Start	End
	0	32	0	33	0	34	6	35	5	33	6	33	9	35	4	34	4	32	1	33	5	37	8	35	1	35	9	32	5	34	6	38	4	35	8	34	6	35	0	34	3	35	6	36	0	41	6
	24	28	0	26	3	25	1	30	0	31	5	34	5	27	0	25	1	26	0	33	1	33	1	35	0	33	0	32	1	33	1	34	0	30	0	34	0	31	0	30	0	29	0	40	0	39	4
	48	29	0	29	0	37	0	30	0	29	0	29	0	27	0	27	0	30	0	29	0	34	0	35	0	32	0	35	0	30	0	34	0	31	0	35	0	36	0	31	0	34	0	38	17	38	2
	72	34	0	32	1	35	0	31	0	37	0	36	0	33	0	30	0	38	0	37	0	36	0	34	0	31	0	30	0	34	1	34	0	42	1	37	0	35	0	45	0	32	0	40	0	40	3
		4																												35		33								38
	0	28	0	31	0	28	0	33	0	34	0	34	0	28	0	28	0	30	0	37	0	34	0	45	0	34	0	35	0	40	0	40	0	35	0	34	0	33	0	34	0	31	0	41	10	4	7
	24	30	0	32	0	34	0	31	0	34	0	34	0	31	0	35	0	36	0	40	0	31	0	35	0	33	0	37	0	38	0	38	0	36	0	37	0	35	0	33	0	32	0	40	8	42	8
	48	30	0	35	0	30	0	37	0	30	0	33	0	30	0	33	0	30	0	36	0	31	0	33	0	40	0	40	0	34	0	33	0	38	0	34	0	38	0	33	0	37	0	41	11	36	9
	72	30	0	26	0	28	0	39	0	34	0	34	0	33	0	30	0	28	0	30	0	30	0	34	0	40	1	33	0	31	1	29	0	36	0	33	0	30	2	33	1	30	1	37	11	40	2
		4																												35		33								38
	0	30	3	29	1	23	1	33	2	29	3	31	2	25	1	27	1	26	3	26	2	30	1	26	2	22	0	25	0	27	0	26	0	27	0	25	1	25	1	26	1	25	1	45	19	42	3
	24	26	0	26	0	27	0	29	0	26	0	32	2	22	0	23	0	22	0	24	0	26	0	25	0	26	0	24	0	22	0	26	0	25	0	23	0	23	0	23	0	22	0	39	15	39	1
	48	31	0	30	0	31	0	33	5	36	0	35	0	27	0	30	0	28	0	34	0	38	0	33	0	35	0	38	0	36	0	37	0	35	0	38	0	33	6	35	0	37	0	40	7	41	1
	72	33	0	27	0	29	0	33	0	36	5	30	0	30	5	29	0	30	0	36	5	35	4	37	6	35	5	30	3	35	6	33	7	39	8	37	4	40	3	35	1	38	0	40	15	41	4
		4																												35		33								38
	0	38	0	35	0	35	0	36	0	37	0	36	0	38	0	35	0	36	0	38	0	37	0	36	0	35	0	36	0	38	0	34	0	35	0	38	0	35	0	34	0	33	0	41	10	34	5
	24	30	0	30	0	31	0	35	2	34	2	36	0	26	0	29	0	30	0	37	0	30	0	36	0	38	0	35	0	40	10	40	0	35	0	40	0	35	0	38	0	37	2	42	8	34	6
	48	32	8	35	2	34	0	34	8	35	0	30	5	30	5	30	1	32	0	39	1	32	0	37	0	38	5	33	4	36	10	42	4	37	4	38	0	40	0	37	0	37	8	41	10	40	6
	72	32	4	35	5	33	0	38	5	35	7	36	8	31	5	35	6	32	8	35	8	38	7	35	10	35	11	33	8	39	7	36	5	33	4	32	8	35	9	34	10	35	7	41	10	40	7
		4																												35		33								38
	0	30	6	30	4	34	6	32	5	34	0	34	3	30	0	31	0	31	1	31	0	31	4	30	1	30	0	34	0	33	1	37	3	35	4	34	2	32	0	29	0	34	1	40	10	34	7
	24	32	5	30	2	32	4	32	2	33	5	32	5	33	7	35	3	32	3	28	1	36	4	35	3	36	8	34	2	34	3	32	5	35	1	34	6	34	9	37	9	34	5	40	4	40	10
	48	35	10	38	4	30	7	36	0	37	0	33	0	37	0	35	0	33	0	29	1	34	0	34	0	32	0	33	0	29	0	29	0	32	0	35	0	38	0	37	0	34	0	42	1	41	10
	72	40	0	33	0	33	0	31	0	34	0	35	0	31	0	40	0	33	0	31	0	30	0	30	0	30	0	30	0	31	0	38	0	38	0	39	0	31	0	35	0	31	0	41	5	40	6
		4																												35		33								38
	0	29	0	29	0	30	0	28	1	30	1	33	1	28	0	28	0	29	0	29	1	26	0	28	0	27	0	30	0	30	0	28	0	30	0	33	0	26	0	29	0	30	0	41	2	40	5
	24	30	0	32	1	33	1	31	13	30	13	33	15	30	7	30	6	30	4	32	7	32	5	37	17	33	13	31	11	35	10	30	5	29	5	34	10	30	9	34	10	31	7	37	10	41	8
	48	30	1	33	3	31	1	35	3	33	8	30	3	33	1	30	1	33	0	38	0	33	0	36	4	33	4	35	0	34	1	33	0	33	0	35	0	33	0	36	0	34	1	40	8	40	0
	72	34	0	35	0	33	0	34	0	33	0	34	0	36	0	34	0	31	0	39	0	33	0	31	0	31	0	31	0	33	0	34	0	31	0	34	0	33	0	35	0	35	0	42	10	43	11
		4																												35		33								38
	0	37	10	35	9	33	7	35	5	36	1	33	5	36	10	36	8	36	5	34	1	38	1	36	5	36	4	34	1	35	1	39	1	35	0	39	0	35	0	35	0	35	0	41	15	37	15
	24	30	15	32	8	30	12	34	15	35	10	33	10	35	9	34	10	35	13	34	13	37	11	34	10	35	12	39	10	37	8	35	15	36	15	31	13	35	10	35	16	39	14	41	17	38	20
	48	35	10	30	9	32	12	35	12	31	9	34	5	37	10	39	11	32	9	34	5	37	3	38	4	35	0	38	4	34	1	37	5	37	5	36	5	39	8	35	1	35	6	40	2	40	22
	72	30	0			35	0	34	0	33	0	32	0	35	0	31	0	34	0	34	0	32	0	30	0	33	0	32	0	33	0	32	0	33	0	34	0	35	0	34	0	38	0	34	10	37	21
		4																												35		33								38
	0	30	2			31	10	36	10	37	7		0	30	1	31	1	31	3	30	1	32	1	31	4	30	1	31	1	32	1	38	12	34	7	36	10	32	9	33	10	36	1	41	10	37	20
	24	30	2			36	3	35	3	38	8		0	34	2	33	2	36	2	38	4	34	4	36	6	31	4	34	3	34	10	36	2	37	6	33	1	37	1	32	1	36	1	40	17	40	22
	48	33	1						10		17		15	32	2	27	2	30	1	30	2	31	4	31	3	30	3	36	1	32	2	31	1	30	9	28	1	33	1	30	1	32	1	42	21
	72	30	0					32	0	34	0	36	0	31	0	30	0	32	0	29	0	25	0	30	0	28	0	27	0	30	0	27	0	29	0	29	0	32	0	32	0	28	0	41	11
		4																												35		33								38
	0	31	10					36	7	35	4	36	5	30	10	32	7	24	8	32	4	36	3	31	3	31	4	30	3	34	4	32	3	33	4	29	2	32	4	35	4	35	3
	24	36	13					37	19	37	25	40	15	34	20	34	14	33	15	31	15	33	16	35	19	34	15	34	13	36	18	33	13	35	13	35	15	37	13	33	14	35	20	42	19
	48	37	1						18		20		18	30	2	34	2	35	1	37	7	35	11	36	14	38	4	35	2	32	18	35	19	34	7	30	11	30	5	36	15	38	21	41	18
	72		0						0		0		0						0		0		0		0		0		0		0		0		0		0		0		0		0	41	21
		4																												35		33								38
	0	31	19					31	8	36	7	38	12					33	16	30	8	31	9	30	9	33	6	30	5	33	8	32	7	31	6	30	5	33	2	33	10	38	4	40	9
	24	31	18					34	12	33	9	36	12					30	17	30	11	31	9	33	9	32	17	34	8	31	12	36	8	34	7	33	6	36	9	37	8	35	9	41	13
	48							36	6	34	10	33	9							33	11	35	13	36	13			33	13	33	16	33	12	32	15	32	16	38	10	33	9	33	11	39	12
	72							39	10	31	8	33	13							33	11	35	10	30	10			24	9	34	10	36	11	31	8	33	13			35	14	38	13	40	16
		4																												35		33								38
	0							38	12	38	13	36	11							36	14	39	10	38	13					36	14	35	12			37	12			37	14			40	15
	24							37	17	30	8	39	13							34	8	37	8	38	15					34	12	38	7			39	10			37	7			41	20
	48							32	10	35	10	35	8							35	5	32	6	34	7					36	8	36	8			37	7			38	10
	72							37	9	37	6	36	6							31	11	34	10	35	12					33	11	35	12			37	11			40	10			42	12
		4																												35		33								38
	0							35	2	31	2	33	3							37	1	32	3	35	2					33	2	32	6			33	6			38	1			42	10
	24							38	4	36	5	37	4							35	10	38	2	38	3					38	3	32	4			37	4			32	3
	48							38	10	36	9	37	5									35	9	31	4					33	13	35	3			35	3			36	9			42	10
	72							34	18	38	10	36	11									30	7	30	10					37	8	36	7			35	7			31	18
		4																												35		33								38
	0							35	6	37	10	37	9									38	3							35	4	33	4			35	4			36	4
	24							40	7	37	10	39	2									40	17							40	16	40	10			40	19			39	13
	48							38	8	36	4	41	9									37	10							40	22	40	9			39	13			36	12
	72							40	15	39	12	39	10									39	13							39	20	37	6							38	10
		4																												35		33								38
	0							41	8	42	12	40	6									40	20									39	10							51	19
	24							41	7	39	10	39	15																			39	12							43	18
	48							40	7	35	9	38	14																			41	15							32	7
	72							38	10	37	14	40	7																			40	10							40	20
		4																												35		33								38
	0							36	4	39	3	40	7																			35	10							41	20
	24							35	7	38	2	37	3																			38	15							30	15
	48							36	5	41	11	42	12																			40	20							32	10
	72							40	10	39	10	43	7																			37	21							40	25
		4																												35		33								38
	0							41	8	39	20	35	16																			40	26
	24							37	10	37	15	32	15
	48							40	12	35	18	37	17
	72							38	12	40	22	34	21
		4																												35		33								38
	0							39	17	32	19	41	20
	24							41	20	31	21	40	22
	48							35	12	40	20	37	15
	72							37	20
		4																												35		33								38
	0							37	10
	24							33	17
	48							35	21
	72							38	19
		4																												35		33								38
	0							41	23
	24							40	25
	48							32	21
	72							31	20
		4																												35		33								38
	0							40	30
	24
	48
	72
