# Supplementary material for: Probiotic Bifidobacteria Mitigate the Deleterious Effects of para-Cresol in a Drosophila melanogaster Toxicity Model
Source: mSphere. 2022 Nov 2;7(6):e00446-22. doi: 10.1128/msphere.00446-22 (PMC9769938; doi:10.1128/msphere.00446-22)
Supplement: TABLE S2 [file msphere.00446-22-s0002.xlsx]

## Sheet: Sheet1
Supplementary Table 2: qPCR Primers
Primer			Forward Seqeunce (5' - 3')			Reverse Sequence (5' - 3')			References
Dros_rt_1 (Drosophila actin gene)			GGAAACCACGCAAATTCTCAGT			CGACAACCAGAGCAGCAACTT			https://doi.org/10.1038/ncomms11280					&	https://doi.org/10.1128/mBio.01395-19
Universial bacterial primer			ACTCCTACGGGAGGCAGCAGT			ATTACCGCGGCTGCTGGC			https://doi.org/10.3791/58481					&	https://doi.org/10.1128/mBio.01395-19
Bifidobacterium spp.			CTCCTGGAAACGGGTGG			GGTGTTCTTCCCGATATCTACA			https://doi.org/10.1128/AEM.70.1.167-173.2004
Acetobacter spp.			TAGTGGCGGACGGGTGAGTA			AATCAAACGCAGGCTCCTCC			https://doi.org/10.1038/ncomms11280					&	https://doi.org/10.1128/mBio.01395-19
Lactobacillus spp.			AGGTAACGGCTCACCATGGC			ATTCCCTACTGCTGCCTCCC			https://doi.org/10.1038/ncomms11280					&	https://doi.org/10.1128/mBio.01395-19
